# Supplementary material for: BnKAT2 Positively Regulates the Main Inflorescence Length and Silique Number in Brassica napus by Regulating the Auxin and Cytokinin Signaling Pathways
Source: Plants (Basel). 2022 Jun 24;11(13):1679. doi: 10.3390/plants11131679 (PMC9269334; doi:10.3390/plants11131679)
Supplement: Supplementary file 1 [file plants-11-01679-s001.zip]

Archive with 1 entries (1 files):
- plants-1753466-supplementary.pdf
